# Supplementary material for: The Rab Geranylgeranyl Transferase Beta Subunit Is Essential for Embryo and Seed Development in Arabidopsis thaliana
Source: Int J Mol Sci. 2021 Jul 24;22(15):7907. doi: 10.3390/ijms22157907 (PMC8347404; doi:10.3390/ijms22157907)
Supplement: Supplementary file 1 [file ijms-22-07907-s001.zip]

Archive with 1 entries (1 files):
- ijms-1304096-supplementary.pdf
